# Supplementary material for: Tryptophan Side-Chain Oxidase Enzyme Suppresses Hepatocellular Carcinoma Growth through Degradation of Tryptophan
Source: Int J Mol Sci. 2021 Nov 18;22(22):12428. doi: 10.3390/ijms222212428 (PMC8623686; doi:10.3390/ijms222212428)
Supplement: Supplementary file 1 [file ijms-22-12428-s001.zip]

Archive with 1 entries (1 files):
- ijms-1455676-supplementary.pdf
